# Supplementary material for: Status of Fishery Discards and By-Products in Greece and Potential Valorization Scenarios towards a National Exploitation Master Plan
Source: Mar Drugs. 2024 Jun 7;22(6):264. doi: 10.3390/md22060264 (PMC11205227; doi:10.3390/md22060264)
Supplement: Supplementary file 1 [file marinedrugs-22-00264-s001.zip]

Archive with 1 entries (1 files):
- marinedrugs-3034618-supplementary.pdf
